# Supplementary material for: Multivalent poultry vaccine development using Protein Glycan Coupling Technology
Source: Microb Cell Fact. 2021 Oct 2;20:193. doi: 10.1186/s12934-021-01682-4 (PMC8487346; doi:10.1186/s12934-021-01682-4)
Supplement: Supplementary file 2 — Additional file 2: WGS of χ7122 and χ7122 pgl summary [file 12934_2021_1682_MOESM2_ESM.xlsx]

## Sheet: Variants_called_APECwt_APECpgl
E. coli chi7122 wild type whole genome sequence data was mapped and variants are called using the reference version published and aviable in NCBI( Accession Number: NZ_HE962388)
E. coli chi7122 wild type showed 35 variants when compared to published NZ_HE962388 genome.
The C. jejuni Pgl operon integrant of E. coli chi7122 (Pgl_Chi7122_Colony 2) showed 8 variants when compared to its wild type (chi7122_Wild type)
	Pgl_chi7122_Colony 2					chi7122_Wild type
#CHROM	POS	REF	ALT	Variant type	feature	POS	REF	ALT	Variant type	feature	changes
HE962388	220691	GA	G			220690	AG	A	deletion	intergenic
HE962388	270803	C	A			220691	GA	G	deletion	intergenic
HE962388	270824	G	A			270803	C	A	snp	BN16_RS20260	gln294lys
HE962388	363711	T	G			270824	G	A	snp	BN16_RS20260	glu302lys
HE962388	472203	CAAAAAAA	CAAAAAA	deletion	intergenic	363711	T	G	snp	lacZ	lys13gln
HE962388	570951	T	G			562833	GT	G	deletion	BN16_10152
HE962388	776574	CGGGGG	CGGGGGG			570951	T	G	snp	BN16_RS18900	Ile21ser
HE962388	780986	GAAA	GAA			776574	CGGGGG	CGGGGGG	insertion	tolA
HE962388	781011	G	A			780922	CG	C	deletion	BN16_RS24050:sRNA
HE962388	824578	GAAAAAA	GAAAAA	deletion	pseudogene	780986	GAAA	GAA	deletion	BN16_RS24050:sRNA
HE962388	1064702	GTTTTTT	GTTTTTTT			781011	G	A	snp	BN16_RS24050:sRNA
HE962388	1162337	A	G			1064702	GTTTTTT	GTTTTTTT	insertion	ycbO
HE962388	1162339	G	T			1162337	A	G	snp	tra5_3	ser79pro
HE962388	1162340	T	A			1162339	G	T	snp	tra5_3	thr79asn
HE962388	1182542	GAAAAA	GAAAA			1162340	T	A	snp	tra5_3	thr78ser
HE962388	1202551	CGT	CT	deletion	FlgG	1182542	GAAAAA	GAAAA	deletion	yceE	?
HE962388	1202555	A	T			1202555	A	T	snp	BN16_RS16025:flgG	his192leu
HE962388	1202556	T	A			1202556	T	A	snp	BN16_RS16025:flgG	his192gln
HE962388	1746995	T	C			1746995	T	C	snp	BN16_RS22360	ala598ala
HE962388	1747220	GCCC	GC	deletion	intergenic	1747123	T	A	snp	BN16_RS22360	met641lys
HE962388	1747692	TCCCCCC	TCCCCCCC			1747124	G	T	snp	BN16_RS22360	met641Ile
HE962388	1826552	GTTTTTT	GTTTTTTT			1747692	TCCCCCC	TCCCCCCC	insertion	BN16_RS13630
HE962388	1959615	CTTTTTT	CTTTTTTT			1826552	GTTTTTT	GTTTTTTT	insertion	intergenic
HE962388	2144564	AG	A			1959615	CTTTTTT	CTTTTTTT	insertion	BN16_RS12600
HE962388	2302994	ATTT	ATTTT			2144564	AG	A	deletion	BN16_RS11770
HE962388	2644712	GAAAAAAA	GAAAAAAAA	insertion	hypothetical protein	2302994	ATTT	ATTTT	insertion	yejA
HE962388	2649469	CTTTTTT	CTTTTTTT			2649469	CTTTTTT	CTTTTTTT	insertion	intergenic
HE962388	2958632	C	CT			2958632	C	CT	insertion	BN16_RS25125: hypothetical
HE962388	3313755	TGAGAGAG	TGAGAG			3313755	TGAGAGAG	TGAGAG	deletion	ygjR:hypothetical
HE962388	3999175	GA	G	deletion	intergenic	4057842	TCCCCCCC	TCCCCCCCC	insertion	BN16_RS23445:tRNA-lue
HE962388	4074365	TCCCCCCC	TCCCCCCCC	insertion	leu-tRNA	4082754	TAAAAAAA	TAAAAAAAA	insertion	intergenic
HE962388	4305775	ATTTT	ATTT	deletion	intergenic	4341092	GAAAAAA	GAAAAAAA	insertion	intergenic
HE962388	4305829	G	A	snp	intergenic	4381680	GAAAA	GAAAAA	insertion	yjcD:hypothetical
HE962388	4357615	GAAAAAA	GAAAAAAA	insertion	intergenic	4432221	GTTTTTT	GTTTTTTT	insertion	proP
HE962388	4398203	GAAAA	GAAAAA	insertion	yjcD	4631848	C	T	snp	BN16_RS23760	pro119ser
HE962388	4448744	GTTTTTT	GTTTTTTT	insertion	proP
HE962388	4648371	C	T	snp	hypothetical protein
Red coloured : common to both groups
